# Supplementary material for: Male-Biased Parasitism of Brandt’s Voles (Lasiopodomys brandtii) in Inner Mongolia, China
Source: Animals (Basel). 2023 Apr 9;13(8):1290. doi: 10.3390/ani13081290 (PMC10135223; doi:10.3390/ani13081290)
Supplement: Supplementary file 1 [file animals-13-01290-s001.zip › Supplementary File S2.xlsx]

## Sheet: Sheet1
Location	Time	Gender	Total Number	Bodyweight (g)	SSD (log10(Mean Male Bodyweight/Mean Female Bodyweight))	Syphacia obvelata positive number	Infection rate	Difference in infection rate (Male%-Female%)
DWQ	May	♀	17	33.43	0.0301104	13	0.371429	0.0571429
		♂	18	35.83		15	0.428571
	June	♀	15	33.46	0.02668	10	0.25	0.325
		♂	25	35.58		23	0.575
	July	♀	23	33.11	0.0255953	22	0.468085	-0.12766
		♂	24	35.12		16	0.340426
	August	♀	30	33.85	0.0145094	23	0.479167	-0.166667
		♂	18	35		15	0.3125
HTL	May	♀	11	32.68	0.0337386	8	0.296296	0.222222
		♂	16	35.32		14	0.518519
	June	♀	17	33.48	0.0240951	13	0.393939	0.030303
		♂	16	35.39		14	0.424242
	July	♀	13	33.4	0.0263595	10	0.243902	0.341463
		♂	28	35.49		24	0.585366
	August	♀	21	33.32	0.0275234	13	0.265306	0.183673
		♂	28	35.5		22	0.44898
Location	Time	Gender	Total Number	Bodyweight (g)	SSD (log10(Mean Male Bodyweight/Mean Female Bodyweight))	Aspiculuris tetrapter positive number	Infection rate	Difference in infection rate (Male%-Female%)
DWQ	May	♀	17	33.43	0.0301104	13	0.371429	0.0571429
		♂	18	35.83		15	0.428571
	June	♀	15	33.46	0.02668	9	0.225	0.2
		♂	25	35.58		17	0.425
	July	♀	23	33.11	0.0255953	11	0.234043	0.0851064
		♂	24	35.12		15	0.319149
	August	♀	30	33.85	0.0145094	13	0.270833	0.0208333
		♂	18	35		14	0.291667
HTL	May	♀	11	32.68	0.0337386	5	0.185185	0.148148
		♂	16	35.32		9	0.333333
	June	♀	17	33.48	0.0240951	11	0.333333	0.030303
		♂	16	35.39		12	0.363636
	July	♀	13	33.4	0.0263595	8	0.195122	0.292683
		♂	28	35.49		20	0.487805
	August	♀	21	33.32	0.0275234	12	0.244898	0.142857
		♂	28	35.5		19	0.387755
Location	Time	Gender	Total Number	Bodyweight (g)	SSD (log10(Mean Male Bodyweight/Mean Female Bodyweight))	Trichostrongylidae family positive number	Infection rate	Difference in infection rate (Male%-Female%)
DWQ	May	♀	17	33.43	0.0301104	12	0.342857	0
		♂	18	35.83		12	0.342857
	June	♀	15	33.46	0.02668	7	0.175	0.225
		♂	25	35.58		16	0.4
	July	♀	23	33.11	0.0255953	12	0.255319	-0.0638298
		♂	24	35.12		9	0.191489
	August	♀	30	33.85	0.0145094	13	0.270833	0.0208333
		♂	18	35		14	0.291667
HTL	May	♀	11	32.68	0.0337386	7	0.259259	0.148148
		♂	16	35.32		11	0.407407
	June	♀	17	33.48	0.0240951	8	0.242424	0.0909091
		♂	16	35.39		11	0.333333
	July	♀	13	33.4	0.0263595	6	0.146341	0.317073
		♂	28	35.49		19	0.463415
	August	♀	21	33.32	0.0275234	7	0.142857	0.244898
		♂	28	35.5		19	0.387755
Location	Time	Gender	Total Number	Bodyweight (g)	SSD (log10(Mean Male Bodyweight/Mean Female Bodyweight))	Schizorchis ochotonae positive number	Infection rate	Difference in infection rate (Male%-Female%)
DWQ	May	♀	17	33.43	0.0301104	2	0.0571429	0
		♂	18	35.83		2	0.0571429
	June	♀	15	33.46	0.02668	4	0.1	0
		♂	25	35.58		4	0.1
	July	♀	23	33.11	0.0255953	0	0	0.0212766
		♂	24	35.12		1	0.0212766
	August	♀	30	33.85	0.0145094	1	0.0208333	0
		♂	18	35		1	0.0208333
HTL	May	♀	11	32.68	0.0337386	0	0	0.0740741
		♂	16	35.32		2	0.0740741
	June	♀	17	33.48	0.0240951	2	0.0606061	0.030303
		♂	16	35.39		3	0.0909091
	July	♀	13	33.4	0.0263595	2	0.0487805	-0.0487805
		♂	28	35.49		0	0
	August	♀	21	33.32	0.0275234	2	0.0408163	0.0204082
		♂	28	35.5		3	0.0612245
Location	Time	Gender	Total Number	Bodyweight (g)	SSD (log10(Mean Male Bodyweight/Mean Female Bodyweight))	Hymenolepis nana positive number	Infection rate	Difference in infection rate (Male%-Female%)
DWQ	May	♀	17	33.43	0.0301104	2	0.0571429	-0.0285714
		♂	18	35.83		1	0.0285714
	June	♀	15	33.46	0.02668	0	0	0.025
		♂	25	35.58		1	0.025
	July	♀	23	33.11	0.0255953	3	0.0638298	0
		♂	24	35.12		3	0.0638298
	August	♀	30	33.85	0.0145094	1	0.0208333	0.0416667
		♂	18	35		3	0.0625
HTL	May	♀	11	32.68	0.0337386	0	0	0.0740741
		♂	16	35.32		2	0.0740741
	June	♀	17	33.48	0.0240951	2	0.0606061	-0.030303
		♂	16	35.39		1	0.030303
	July	♀	13	33.4	0.0263595	1	0.0243902	0
		♂	28	35.49		1	0.0243902
	August	♀	21	33.32	0.0275234	3	0.0612245	-0.0204082
		♂	28	35.5		2	0.0408163
Location	Time	Gender	Total Number	Bodyweight (g)	SSD (log10(Mean Male Bodyweight/Mean Female Bodyweight))	Echinostomatidae family positive number	Infection rate	Difference in infection rate (Male%-Female%)
DWQ	May	♀	17	33.43	0.0301104	1	0.0285714	0
		♂	18	35.83		1	0.0285714
	June	♀	15	33.46	0.02668	1	0.025	0
		♂	25	35.58		1	0.025
	July	♀	23	33.11	0.0255953	1	0.0212766	-0.0212766
		♂	24	35.12		0	0
	August	♀	30	33.85	0.0145094	2	0.0416667	-0.0416667
		♂	18	35		0	0
HTL	May	♀	11	32.68	0.0337386	1	0.037037	0.037037
		♂	16	35.32		2	0.0740741
	June	♀	17	33.48	0.0240951	0	0	0.0606061
		♂	16	35.39		2	0.0606061
	July	♀	13	33.4	0.0263595	0	0	0.0487805
		♂	28	35.49		2	0.0487805
	August	♀	21	33.32	0.0275234	2	0.0408163	-0.0204082
		♂	28	35.5		1	0.0204082
