# Supplementary material for: Male-Biased Parasitism of Brandt’s Voles (Lasiopodomys brandtii) in Inner Mongolia, China
Source: Animals (Basel). 2023 Apr 9;13(8):1290. doi: 10.3390/ani13081290 (PMC10135223; doi:10.3390/ani13081290)
Supplement: Supplementary file 1 [file animals-13-01290-s001.zip › Supplementary File S3.xlsx]

## Sheet: Sheet1
Time	Location-1	Location-2	Gender	Mean Bodyweight (g)	Syphacia obvelata infection rate	Aspiculuris tetraptera infection rate	Trichostrongylidae family infection rate
August	East Ujimqin (DWQ)	DWQ-1	♀	34.07	68.75	31.25	37.5
August	East Ujimqin (DWQ)	DWQ-2	♀	33.6	33.3333	22.2222	16.6667
August	East Ujimqin (DWQ)	DWQ-3	♀	33.88	42.8571	28.5714	28.5714
August	Huitengliang (HTL)	HTL-1	♀	33.62	25	18.75	18.75
August	Huitengliang (HTL)	HTL-2	♀	33.28	33.3333	40	13.3333
August	Huitengliang (HTL)	HTL-3	♀	32.98	22.2222	16.6667	11.1111
July	East Ujimqin (DWQ)	DWQ-1	♀	33.27	55.5556	27.7778	33.3333
July	East Ujimqin (DWQ)	DWQ-2	♀	32.59	42.1053	15.7895	21.0526
July	East Ujimqin (DWQ)	DWQ-3	♀	33.6	40	30	20
July	Huitengliang (HTL)	HTL-1	♀	33.1	20	20	6.66667
July	Huitengliang (HTL)	HTL-2	♀	33.64	23.0769	15.3846	23.0769
July	Huitengliang (HTL)	HTL-3	♀	33.69	30.7692	23.0769	15.3846
June	East Ujimqin (DWQ)	DWQ-1	♀	32.9	33.3333	26.6667	20
June	East Ujimqin (DWQ)	DWQ-2	♀	33.9	23.0769	7.69231	15.3846
June	East Ujimqin (DWQ)	DWQ-3	♀	33.99	16.6667	33.3333	16.6667
June	Huitengliang (HTL)	HTL-1	♀	33.2	38.4615	30.7692	23.0769
June	Huitengliang (HTL)	HTL-2	♀	33.34	44.4444	44.4444	33.3333
June	Huitengliang (HTL)	HTL-3	♀	33.89	36.3636	27.2727	18.1818
May	East Ujimqin (DWQ)	DWQ-1	♀	32.8	27.2727	45.4545	36.3636
May	East Ujimqin (DWQ)	DWQ-2	♀	34.91	25	16.6667	8.33333
May	East Ujimqin (DWQ)	DWQ-3	♀	33.42	58.3333	50	58.3333
May	Huitengliang (HTL)	HTL-1	♀	33.1	62.5	37.5	50
May	Huitengliang (HTL)	HTL-2	♀	32.82	20	10	10
May	Huitengliang (HTL)	HTL-3	♀	31.82	11.1111	11.1111	22.2222
August	East Ujimqin (DWQ)	DWQ-1	♂	35.6	25	18.75	31.25
August	East Ujimqin (DWQ)	DWQ-2	♂	34.64	33.3333	27.7778	33.3333
August	East Ujimqin (DWQ)	DWQ-3	♂	35.19	35.7143	42.8571	21.4286
August	Huitengliang (HTL)	HTL-1	♂	35.73	37.5	37.5	31.25
August	Huitengliang (HTL)	HTL-2	♂	35.26	40	33.3333	33.3333
August	Huitengliang (HTL)	HTL-3	♂	35.54	55.5556	44.4444	50
July	East Ujimqin (DWQ)	DWQ-1	♂	35.25	33.3333	27.7778	11.1111
July	East Ujimqin (DWQ)	DWQ-2	♂	34.84	31.5789	36.8421	21.0526
July	East Ujimqin (DWQ)	DWQ-3	♂	35.54	40	30	30
July	Huitengliang (HTL)	HTL-1	♂	35.65	60	33.3333	46.6667
July	Huitengliang (HTL)	HTL-2	♂	35.54	53.8462	53.8462	38.4615
July	Huitengliang (HTL)	HTL-3	♂	35.26	61.5385	61.5385	53.8462
June	East Ujimqin (DWQ)	DWQ-1	♂	35.94	40	40	40
June	East Ujimqin (DWQ)	DWQ-2	♂	35.66	76.9231	38.4615	38.4615
June	East Ujimqin (DWQ)	DWQ-3	♂	35.03	58.3333	50	41.6667
June	Huitengliang (HTL)	HTL-1	♂	35.42	53.8462	46.1538	38.4615
June	Huitengliang (HTL)	HTL-2	♂	35.03	33.3333	22.2222	22.2222
June	Huitengliang (HTL)	HTL-3	♂	35.63	36.3636	36.3636	36.3636
May	East Ujimqin (DWQ)	DWQ-1	♂	36.65	27.2727	36.3636	27.2727
May	East Ujimqin (DWQ)	DWQ-2	♂	35.61	66.6667	58.3333	58.3333
May	East Ujimqin (DWQ)	DWQ-3	♂	35.57	33.3333	33.3333	16.6667
May	Huitengliang (HTL)	HTL-1	♂	36.11	37.5	12.5	37.5
May	Huitengliang (HTL)	HTL-2	♂	35.21	60	50	40
May	Huitengliang (HTL)	HTL-3	♂	35.06	55.5556	55.5556	44.4444
